# Supplementary material for: Charge Transport across Proteins inside Proteins: Tunneling across Encapsulin Protein Cages and the Effect of Cargo Proteins
Source: Biomolecules. 2023 Jan 13;13(1):174. doi: 10.3390/biom13010174 (PMC9855946; doi:10.3390/biom13010174)
Supplement: Supplementary file 1 [file biomolecules-13-00174-s001.zip]

Archive with 1 entries (1 files):
- biomolecules-2140102-supplementary.pdf
